# Supplementary material for: Clinically used broad-spectrum antibiotics compromise inflammatory monocyte-dependent antibacterial defense in the lung
Source: Nat Commun. 2024 Mar 30;15:2788. doi: 10.1038/s41467-024-47149-z (PMC10981692; doi:10.1038/s41467-024-47149-z)
Supplement: Supplementary file 4 — Supplementary Data 1 [file 41467_2024_47149_MOESM4_ESM.xlsx]

## Sheet: table 1
							Characteristics				Underlying diseases													Regular medication																						Secondary infections during hospitalitation
group	shotgun seq	transplant	metabolomics	ABX?	Current antibiotic: active substance	Days of antibiotic treatment	Age categories	Sex	BMI	Active smoker?	Diabetes mellitus?	Chronic renal Insufficiency?	Chronic Liver disease?	Altered thyroid hormones?	IBD/ acute Colitis?	Chronic hypertension?	Coronary disease?	Dyslipidemia?	Arrythmia?	Active neoplasy?	Chronic lung disease?	Pregnancy?	Charlson Comorbidity Index	Immunosuppressive drugs?	Immunosuppressive drugs: active substance	Metformin?	Corticosteroids?	Corticosteroids: Active substance	Statins?	Statins: Active substance	Antiaggregant drugs?	Antiaggregant drugs: active substance	Antihypertensive drugs?	Antihypertensive drugs: active substance	ß-blockers?	ß-blockers: active substance	Uricostatics?	Uricostatics: active substance	Nutritional Supplements?	Nutritional Supplements: active substance	Anticoagulants?	Anticoagulants: active substance	Diuretics?	Diuretics: active subtance	Total medication /11	Antiviral drugs during hospitalization?	Antiviral drug: active substance	Antifungals?	Antifungals: active substance
ABX		yes		1	Tazobac i.v.	5	51-60	M	18,5 – 24,9	0	0	0	0	0	0	1	0	0	1	1	1	0	3	0		0	1	Prednisolon	0		0	ASS	0		1	Nebivolol	0		0		1	Edoxaban	0		3	0		0
ABX	yes	yes		1	Ertapenem i.v.	5	61-70	M	25 – 29,9	0	0	1	0	0	0	1	0	0	0	0	1	0	3	1	Ciclosporin	0	1	Prednisolon	0		0		1	Amlodipin	1	Metoprolol	0		1	Colecalciferol	0		0		5	0		1	Amphotericin B
ABX		yes		1	Meropenem i.v.	4	61-70	M	35 – 39,9	0	1	1	0	0	0	1	0	1	1	0	1	0	4	1	Tacrolimus	0	1	Prednisolon	0		0		1	Ramipril	1	Nebivolol	0		1	folic acid, Magnesiumoxid	1	Apixaban	1	Furosemid	7	0		1	Posaconazol
ABX	yes	yes		1	Ertapenem i.v.	5	51-60	M	< 18,5	0	0	1	0	0	0	0	0	0	0	1	1	0	5	1	Ibrutinib	0	0		0		0		0		0		0		1	Colecalciferol	0		1	Torasemid	3	1	Aciclovir p.o.	1	Voriconazol, Anidulafungin
ABX		yes		1	Meropenem i.v.	4	71-80	M	18,5 – 24,9	0	0	0	0	1	0	0	1	0	0	1	1	0	4	0		0	0		0		1	ASS	0		0		0		1	Colecalciferol	1	Nadroparin	0		3	0		0
ABX		yes		1	Meropenem i.v.	9	61-70	M	< 18,5	0	0	0	0	0	0	0	0	0	0	1	1	0	3	0		0	1	Prednisolon	0		0		0		0		0		1	Colecalciferol	0		0		2	0		1	Itraconazol
ABX	yes	yes		1	Tazobac i.v.	6	61-70	F	18,5 – 24,9	0	0	0	0	0	0	0	0	0	0	0	1	0	1	0		0	0		0		0		0		1	Nebivolol	0		1	Colecalciferol	0		0		2	1	Aciclovir p.o.	0
ABX		yes		1	Tazobac i.v.	6	61-70	F	18,5 – 24,9	0	1	1	0	1	0	1	0	1	0	0	1	0	3	1	Azathioprin, tacrolimus, Mesalazin	0	1	Prednisolon	1	Rosuvastatin, (Ezetimib)	0		1	Candesartan	0		1	Benzbromaron	1	Colecalciferol, folic acid	1	Fondaparinux, Phenprocoumon	1	Torasemid	8	0		1	Amphotericin B, Posaconazol
ABX	yes	yes		1	Tazobac i.v., TMP/SMX i.v.,	5	61-70	F	25 – 29,9	0	0	0	0	1	0	1	1	0	0	0	1	0	2	1	Mycophenolat	0	1	Prednisolon	0		0		1	Nifedipin	0		0		0		0		0		3	0		0
ABX	yes	yes		1	Meropenem i.v.	10	71-80	M	18,5 – 24,9	unknown	0	0	1	0	0	0	0	0	0	1	0	0	6	1	Pembrolizumab	0	0		0		0		0		0		0		1	folic acid	0		1	Torasemid	3	0		0
ABX		yes		1	Tazobac i.v., Meropenem i.v.	6	71-80	F	18,5 – 24,9	0	0	0	0	0	0	1	1	0	1	1	1	0	9	0		0	0		0		0		1	Amlodipin, Ramipril	1	Metoprolol	0		1	Colecalciferol	1	Phenprocoumon	0		4	0		0
ABX	yes	yes		1	Meropenem i.v.	3	61-70	M	25 – 29,9	unknown	1	0	0	0	0	1	0	1	0	0	0	0	2	0		1	1	Dexamethason	1	Atorvastatin	0		1	Ramipril	0		0		1	folic acid	1	Dalteparin, Xarelto	1	Torasemid	7	0		1	Amphotericin B
ABX	yes	yes		1	Meropenem i.v.	5	71-80	M	18,5 – 24,9	0	0	1	0	0	0	0	0	1	1	1	1	0	5	0		0	0		1	Atorvastatin	0		0		0		0		0		1	Nadroparin	0		2	0		0
ABX		yes		1	Meropenem i.v., TMP/SMX p.o., Ceftriaxon i.v. d2	3	31-40	M	25 – 29,9	1	0	1	0	0	0	0	0	0	0	1	1	0	5	0		0	1	Prednisolon	0		0		0		0		0		1	Colecalciferol, Calcium	0		1	Torasemid	3	0		1	Amphotericin B
ABX		yes	yes	1	Tazobac i.v.	3	71-80	M	18,5 – 24,9	1	1	0	1	0	0	1	1	1	0	1	1	0	10	0		0	0		1	Atorvastatin	1	ASS	1	Amlodipin, Benazepril	1	Metoprolol	0		0		0		0		4	0		0
ABX	yes	yes	yes	1	Meropenem i.v., Ciprofloxacin i.v.	3	61-70	M	25 – 29,9	0	1	0	0	0	0	0	1	1	1	0	1	0	3	0		0	0		1	Atorvastatin	0		0		1	Metoprolol	0		1	Colecalciferol, folic acid	1	Dabigatran	1	Torasemid	5	0		1	Amphotericin B
ABX	yes		yes	1	Meropenem i.v., TMP/SMX p.o.	21-22	51-60	F	< 18,5	0	0	1	0	1	0	1	0	0	0	0	1	0	5	1	Tacrolimus	0	1	Methylprednisolon	0		1	ASS	1	Ramipril	1	Nebivolol	0		1	Calcitriol, folic acid, Calciumacetat	1	Apixaban	0		7	0		1	Caspofungin, Posaconazol, Amphotericin B, Voriconazol
ABX		yes	yes	1	Tazobac i.v.	11-12	61-70	M	18,5 – 24,9	0	0	1	0	1	0	1	1	1	1	0	1	0	3	1	Azathioprin, Tacrolimus	0	1	Prednisolon	1	Fluvastatin	0		1	Candesartan	0		0		1	Colecalciferol	0		1	Torasemid, Hydrochlorothiazid	6	1	Valganciclovir (reg. Medication)	1	Posaconazol
ABX	yes		yes	1	Tazobac i.v., Clarithromycin i.v.	4	21-30	F	30 – 34,9	0	0	0	0	0	0	1	0	0	0	0	1	0	2	1	(Hydroxychloroquin)	0	1	Prednisolon	0		1	ASS	1	Lercanidipin, Ramipril	0		0		0		1	Enoxaparin	1	Indapamdid, Torasemid	6	1	Hydroxychloroquin (Hausmed).	0
ABX	yes		yes	1	Tazobac i.v.	2	61-70	F	< 18,5	0	0	0	0	0	0	0	0	0	0	0	1	0	1	1	(Hydroxychloroquin)	0	0		0		0		0		0		0		1	Colecalciferol	0		0		2	1	Hydroxychloroquin (Hausmed).	0
ABX	yes	yes	yes	1	Tazobac i.v.	3-4	61-70	M	18,5 – 24,9	0	0	1	0	0	0	1	0	0	0	0	1	0	5	1	Tacrolimus	0	1	Prednisolon	0		0		0		1	Bisoprolol	1	Allopurinol	1	folic acid, Colecalciferol	0		1	Torasemid	6	1	Cotrimoxazol, Azithromycin, Linezolid, Moxifloxacin (Prophylaxe)	1	Posaconazol (Prophylaxe)
ABX	yes	yes	yes	1	Meropenem i.v. d5, Tazobac d0-1	5	71-80	M	18,5 – 24,9	0	0	0	1	0	0	1	0	0	0	0	1	0	4	0		0	1	Prednisolon	0		0		1	Amlodipin, Ramipril	0		0		1	Colecalciferol	0		0		3	0		0
ABX	yes	yes		1	Meropenem i.v.	36	81-90	M	NA	0	0	0	1	0	0	0	0	0	0	1	1	0	6	0		0	0		0		0		0		0		1	Allopurinol	0		1	Apixaban	1	Torasemid	3	0		0
ABX	yes	yes	yes	1	Meropenem i.v.	4-5	51-60	F	18,5 – 24,9	0	0	0	0	0	0	0	0	0	0	0	1	0	4	0		0	0		0		0		1	Amlodipin	1	Metoprolol	0		0		0		0		2	0		0
ABX	yes	yes	yes	1	Tazobac i.v.	8-9	61-70	M	18,5 – 24,9	0	0	0	1	0	0	0	0	0	0	0	1	0	4	0		0	0		0		0		0		1	Metoprolol	0		1	Magnesiumcitrat, Vit. B	0		1	Spironolacton, Torasemid	3	0		0
ABX	yes	yes	yes	1	Meropenem	8-9	71-80	M	18,5 – 24,9	0	0	1	0	0	0	1	0	0	1	1?	1	0	7	0		0	1	Prednisolon	0		1	ASS	0		1	Metoprolol	0		1	Natriumchlorid	1	Apixaban	1	Torasemid	6	0		0
ABX	yes		yes	1	Meropenem i.v.	2-3	51-60	M	18,5 – 24,9	0	1	1	0	0	0	1	1	1	0	0	1	0	7	1	Tacrolimus, Mycophenolat	0	1	Prednisolon	1	Fluvastatin	1	ASS	1	Amlodipin	0		0		1	Natriumchlorid, folic acid, Cholecalciferol	0		0		6	0		1	Posaconazol prophylaxis
ABX	yes	yes	yes	1	Tazobac i.v.	19-20	41-50	F	18,5 – 24,9	1	0	0	0	0	0	0	0	0	0	0	0	0	0	0		0	0		0		0		0		0		0		0		0		0		0	0		1	Anidulafungin
ABX	yes	yes	yes	1	Tazobac i.v.	4-5	61-70	M	25 – 29,9	0	1	0	0	0	0	1	1	1	0	0	1	0	2	0		0	0		1	Atorvastatin	1	ASS	1	Lisinopril	1	Bisoprolol	0		1	Colecalciferol	0		0		5	0		0
ABX	yes		yes	1	Tazobac i.v.	14-15	61-70	M	18,5 – 24,9	0	1	0	0	0	0	0	0	0	0	0	1	0	2	0		0	0		0		0		0		0		0		0		0		0		0	0		1	Posaconazol
ABX	yes		yes	1	Tazobac i.v.	9-10	61-70	M	18,5 – 24,9	0	0	0	0	0	0	1	0	0	0	0	1	0	1	0		0	0		0		0		1	Candesartan, Verapamil	0		0		0		0		0		1	0		0
ABX	yes		yes	1	Tazobac i.v.	7	61-70	M	18,5 – 24,9	0	0	0	0	0	0	0	0	0	0	0	1	0	1	0		0	0		0		0		0		0		0		0		0		0		0	0		1	Amphotericin B
ABX	yes	yes	yes	1	Tazobac i.v. d5, just before Ampicillin/Sulbactam + Clarithromycin for 4 days	9	71-80	M	30 – 34,9	0	1	1	0	0	0	1	1	1	0	1	0	0	9	0		0	0		1	Atorvastatin	1	ASS	1	Amlodipin	1	Metoprolol	1	Allopurinol	0		1	Fraxiparin	1	Furosemid	7	0		0
ABX	yes	yes	yes	1	Ampicillin/Sulbactam i.v.	5	51-60	F	< 18,5	0	0	0	0	1	0	0	0	0	0	0	1	0	1	0		0	1	Prednisolon	0		0		0		0		0		0		1	Fraxiparin	0		2	0		0
ABX		yes	yes	1	Meropenem i.v.	5	51-60	F	18,5 – 24,9	0	0	0	0	0	0	0	0	0	0	0	1	0	1	0		0	0		0		0		0		0		0		0		0		0		0	0		0
ABX		yes	yes	1	Meropenem i.v. d4, just before Tazobac fot 3 days	7	51-60	M	30 – 34,9	0	1	1	0	0	0	1	0	0	1	0	1	0	4	1	Tacrolimus	0	1	Prednisolon	0		0		1	Amlodipin	1	Metoprolol	1	Allopurinol	1	folic acid, Cholecalciferol, Alfacalcidol	1	Apixaban	1	Torasemid	8	0		0
Ø ABX	yes	yes		0		0	71-80	F	25 – 29,9	0	0	0	0	1	0	1	0	1	1	0	1	0	2	0		0	0		1	Atorvastatin	0		1	Amlodipin, candesartan	1	Bisoprolol	0		1	Cholecalciferol, Calciumcarbonat	1	Rivaroxaban	1	Torasemid	6	0		0
Ø ABX	yes	yes		0		0	51-60	M	18,5 – 24,9	0	0	0	0	0	0	0	0	0	0	0	1	0	2	0		0	0		0		0		0		0		0		1	Cholecalciferol	0		0		1	0		0
Ø ABX	yes	yes		0		0	81-90	M	< 18,5	0	0	1	0	0	0	1	0	0	0	0	1	0	3	0		0	0		0		0		1	Candesartan	1	Nebivolol	0		0		1	Nadroparin	0		3	0		0
Ø ABX	yes	yes		0		0	51-60	M	30 – 34,9	0	0	0	0	0	0	1	1	0	1	0	1	0	2	0		0	0		0		1	ASS	1	Valsartan/Sacubitril	1	Metoprolol	1	Allopurinol	0		1	Phenprocoumon	1	Torasemid, Eplerenon	6	0		0
Ø ABX	yes	yes		0		0	61-70	F	25 – 29,9	1	0	1	0	1	0	1	1	1	0	0	1	0	4	0		0	0		1	Atorvastatin	0		1	Amlodipin, Enalapril	1	Nebivolol	0		0		0		1	Torasemid	4	0		0
Ø ABX	yes	yes		0		0	71-80	M	25 – 29,9	0	0	0	0	0	0	0	0	0	0	1	1	0	5	0		0	0		0	(unknown)	0		0		0		0		1	Cholecalciferol	0		0		1	0		0
Ø ABX	yes	yes		0		0	51-60	M	25 – 29,9	0	0	0	1	0	0	0	1	1	0	0	1	0	4	0		0	0		1	Atorvastatin, (Ezetimib)	1	ASS	0		1	Bisoprolol	0		0		1	Apixaban	1	Torasemid	5	0		0
Ø ABX	yes	yes		0		0	61-70	M	25 – 29,9	0	0	0	0	0	0	1	0	0	0	0	1	0	1	0		0	0		0		1	ASS	1	Telmisartan	0		0		0		0		1	Torasemid	3	0		0
Ø ABX		yes		0		0	81-90	M	18,5 – 24,9	0	0	0	0	0	0	0	0	0	0	0	1	0	2	0		0	0		0		0		0		0		0		0		0		1	Torasemid	1	0		0
Ø ABX		yes		0		0	61-70	M	25 – 29,9	0	1	0	1	0	0	1	0	0	1	1	1	0	8	0		0	0		1	Atorvastatin	0		1	Amlodipin	1	Bisoprolol	0		0		1	Apixaban	1	Spironolacton	5	0		0
Ø ABX		yes		0		0	71-80	M	18,5 – 24,9	0	0	0	0	0	0	1	1	0	0	0	1	0	1	0		0	0		0		1	ASS	0		1	Metoprolol	0		0		0		0		2	0		0
Ø ABX		yes	yes	0		0	61-70	F	25 – 29,9	0	1	1	0	1	0	1	0	0	1	0	1	0	5	0		0	0		0		0		0		1	Metoprolol	0		1	Cholecalciferol, Eisenpräparat	1	Apixaban	1	Spironolacton, Torasemid	4	0		0
Ø ABX	yes	yes	yes	0		0	61-70	F	25 – 29,9	0	0	0	0	0	0	1	0	0	0	0	1	0	1	0		0	0		0		0		0		0		0		0		0		0		0	0		0
Ø ABX	yes	yes	yes	0		0	61-70	F	30 – 34,9	1	0	0	0	1	0	1	0	0	0	1	1	0	9	0		0	0		0		0		1	Felodipin, Candesartan	1	Carvedilol	0		0		0		0		2	0		0
Ø ABX	yes	yes		0		0	61-70	M	25 – 29,9	0	0	0	0	0	0	1	0	0	0	0	1	0	1	0		0	0		0		0		0		0		0		0		0		0		0	0		0
Ø ABX		yes		0		0	51-60	F	18,5 – 24,9	0	0	0	0	0	0	1	0	0	0	1	1	0	1	0		0	0		0		0		0		1	Nebivolol	0		1	Cholecalciferol	0		0		2	0		0
Ø ABX	yes	yes		0		0	81-90	M	35 – 39,9	0	0	1	1	0	0	1	0	0	1	0	1	0	5	0		0	0		0		0		1	Olmesartan, Amlodipin	1	Metoprolol	1	Allopurinol	0		1	Phenprocoumon	1	Torasemid, Eplerenon	5	0		0
Ø ABX	yes	yes		0		0	51-60	F	18,5 – 24,9	1	0	0	0	0	0	0	0	0	1	0	1	0	1	0		0	0		0		0		0		0		0		1	Natrium	0		0		1	0		0
Ø ABX	yes	yes	yes	0		0	21-30	F	< 18,5	0	0	0 (however, nephrectomy of left kidney in 2000 by Wilms-Tumor)	0	0	0	0	0	0	0	0	1	0	4	0		0	0		0		0		1	Enalapril	1	Metoprolol	0		0		0		1	Spironolacton, Torasemid	3	0		0
Ø ABX	yes	yes	yes	0		0	71-80	M	18,5 – 24,9	1	0	0	0	0	0	0	0	0	0	0	1	0	1	0		0	0		0		0		0		0		0		0		0		0		0	0		0
Ø ABX		yes	yes	0		0	61-70	F	18,5 – 24,9	0	0	0	0	0	0	1	0	0	0	0	1	0	1	0		0	0		0		0		0		1	Metoprolol	0		1	Colecalciferol	0		1	Torasemid	3	0		0
Ø ABX	yes	yes	yes	0		0	41-50	F	30 – 34,9	0	0	0	0	0	0	0	0	0	0	0	1	0	2	0		0	0		0		0		0		0		0		0		0		0		0	0		0
Ø ABX	yes	yes	yes	0		0	51-60	M	18,5 – 24,9	1	1	0	0	0	0	1	0	0	0	0	1	0	3	0		1	1	Prednisolon	0		0		0		0		0		1	Colecalciferol, Calciumcarbonat	0		1	Torasemid	4	0		0
Ø ABX	yes	yes	yes	0		0	71-80	M	25 – 29,9	0	1	0	0	0	0	1	0	1	1	0	1	0	2	0		1	0		1	Simvastatin	1	ASS	1	Valsartan	1	Bisoprolol	1	Allopurinol	0		1	Nadroparin	1	Torasemid	8	0		0
Ø ABX	yes	yes	yes	0		0	61-70	M	≥ 40	1	1	0	0	0	0	1	1	1	0	0	1	0	4	0		1	0		1	Atorvastatin	1	ASS	1	Ramipril	1	Metoprolol	0		0		0		0		5	0		0
Ø ABX	yes	yes	yes	0		0	61-70	F	< 18,5	1	0	0	0	0	0	0	0	0	0	0	1	0	3	0		0	1	Prednisolon	0		0		1	Amlodipin	1	Nebivolol	0		1	Thiamin	0		0		4	0		0
Ø ABX	yes		yes	0		0	61-70	M	25 – 29,9	0	0	0	0	0	0	0	0	0	1	0	1	0	1	0		0	0		0		0		0		0		0		0		1	Rivoraxaban	0		1	0		0
Ø ABX	yes	yes	yes	0		0	61-70	M	25 – 29,9	0	1	0	0	0	0	1	0	1	0	0	1	0	2	0		1	0		1	Simvastatin	0		1	Telmisartan	0		0		0		0		0		3	0		0
Ø ABX	yes	yes	yes	0		0	41-50	F	18,5 – 24,9	0	0	0	0	0	0	0	0	0	0	0	1	0	1	1	Glatirameracetat (by MS)	0	0		0		0		0		0		0		0		0		0		1	0		0
Ø ABX	yes	yes	yes	0		0	71-80	M	18,5 – 24,9	0	0	0	0	0	0	1	0	1	0	0	1	0	1	0		0	0		1	Simvastatin	0		1	Lisinopril	0		0		0		0		0		2	0		0
Ø ABX	yes	yes	yes	0		0	51-60	M	30 – 34,9	0	0	0	0	0	0	1	0	0	1	0	1	0	1	0		0	1	Prednisolon (Prednisolonstoßtherapie 08/21)	0		0		1	Amlodipin, Ramipril	1	Metoprolol	0		0		1	Apixaban	1	Torasemid	5	0		1	Nystatin topical
Ø ABX		yes	yes	0		0	51-60	F	≥ 40	0	0	0	0	1	0	0	0	0	0	0	1	0	4	1	Beclometason diproprionat	0	1	Prednisolon	0		1	ASS	0		0		0		1	Colecalciferol	0		1	Torasemid	5	0		0
Ø ABX	yes	yes	yes	0		0	71-80	M	18,5 – 24,9	1	0	0	0	0	0	0	1	1	1	0	1	0	2	0		0	0		1	Atorvastatin	1	ASS	1	Ramipril	1	Bisoprolol	1	Allopurinol	0		0		1	Hydrochlorothiazid	6	0		0
Ø ABX	yes	yes	yes	0		0	51-60	M	25 – 29,9	0	1	0	1	0	0	0	1	0	1	0	1	0	3	0		1	0		1	Atorvastatin	0		0		0		0		0		1	Rivaroxaban	0		3	0		0
Ø ABX	yes	yes	yes	0		0	61-70	M	18,5 – 24,9	1	0	0	0	0	0	1	1	0	0	0	1	0	1	0		0	1	Prednisolon (Prednisolonstoßtherapie während KH-Aufenthalt 100mg i.v.)	1	Simvastatin	1	ASS	1	Candesartan	0		0		0		0		0		4	0		0
Ø ABX	yes	yes	yes	0		0	61-70	M	18,5 – 24,9	0	0	0	0	0	0	1	0	0	0	0	0	0	2	0		0	0		1	Atorvastatin	1	ASS	1	Olmesartan	1	Bisoprolol	0		0		0		0		4	0		0
[truncated: 15 more columns]
