# Supplementary material for: Clinically used broad-spectrum antibiotics compromise inflammatory monocyte-dependent antibacterial defense in the lung
Source: Nat Commun. 2024 Mar 30;15:2788. doi: 10.1038/s41467-024-47149-z (PMC10981692; doi:10.1038/s41467-024-47149-z)
Supplement: Supplementary file 5 — Supplementary Data 2 [file 41467_2024_47149_MOESM5_ESM.csv]

module_ID	KO	Name	Heirarchy_Level1	Heirarchy_Level2	scfa
MF0038	K12252	arginine degradation (arginine:pyruvate transaminsae/4-aminobutyrate pathway)	amino acid degradation	positively charges amino acid degradation	butyrate
MF0038	K12253	arginine degradation (arginine:pyruvate transaminsae/4-aminobutyrate pathway)	amino acid degradation	positively charges amino acid degradation	butyrate
MF0038	K12254	arginine degradation (arginine:pyruvate transaminsae/4-aminobutyrate pathway)	amino acid degradation	positively charges amino acid degradation	butyrate
MF0038	K12255	arginine degradation (arginine:pyruvate transaminsae/4-aminobutyrate pathway)	amino acid degradation	positively charges amino acid degradation	butyrate
MF0039	K01843	lysine fermentation to acetate and butyrate (3,6-diaminohexanoate pathway)	amino acid degradation	positively charges amino acid degradation	butyrate
MF0039	K01844	lysine fermentation to acetate and butyrate (3,6-diaminohexanoate pathway)	amino acid degradation	positively charges amino acid degradation	butyrate
MF0039	K00248	lysine fermentation to acetate and butyrate (3,6-diaminohexanoate pathway)	amino acid degradation	positively charges amino acid degradation	butyrate
MF0039	K01036	lysine fermentation to acetate and butyrate (3,6-diaminohexanoate pathway)	amino acid degradation	positively charges amino acid degradation	butyrate
MF0042	K00823	4-aminobutyrate degradation	amino acid degradation	positively charges amino acid degradation	butyrate
MF0042	K07250	4-aminobutyrate degradation	amino acid degradation	positively charges amino acid degradation	butyrate
MF0042	K13524	4-aminobutyrate degradation	amino acid degradation	positively charges amino acid degradation	butyrate
MF0042	K00043	4-aminobutyrate degradation	amino acid degradation	positively charges amino acid degradation	butyrate
MF0042	K14534	4-aminobutyrate degradation	amino acid degradation	positively charges amino acid degradation	butyrate
MF0042	K00135	4-aminobutyrate degradation	amino acid degradation	positively charges amino acid degradation	butyrate
MF0114	K00626	acetyl-CoA to crotonyl-CoA	organic acid metabolim	butyrate metabolism	butyrate
MF0114	K00023	acetyl-CoA to crotonyl-CoA	organic acid metabolim	butyrate metabolism	butyrate
MF0114	K01782	acetyl-CoA to crotonyl-CoA	organic acid metabolim	butyrate metabolism	butyrate
MF0114	K01825	acetyl-CoA to crotonyl-CoA	organic acid metabolim	butyrate metabolism	butyrate
MF0114	K07516	acetyl-CoA to crotonyl-CoA	organic acid metabolim	butyrate metabolism	butyrate
MF0114	K07547	acetyl-CoA to crotonyl-CoA	organic acid metabolim	butyrate metabolism	butyrate
MF0114	K07548	acetyl-CoA to crotonyl-CoA	organic acid metabolim	butyrate metabolism	butyrate
MF0114	K15016	acetyl-CoA to crotonyl-CoA	organic acid metabolim	butyrate metabolism	butyrate
MF0114	K01715	acetyl-CoA to crotonyl-CoA	organic acid metabolim	butyrate metabolism	butyrate
MF0114	K01692	acetyl-CoA to crotonyl-CoA	organic acid metabolim	butyrate metabolism	butyrate
MF0114	K01782	acetyl-CoA to crotonyl-CoA	organic acid metabolim	butyrate metabolism	butyrate
MF0114	K01825	acetyl-CoA to crotonyl-CoA	organic acid metabolim	butyrate metabolism	butyrate
MF0114	K13767	acetyl-CoA to crotonyl-CoA	organic acid metabolim	butyrate metabolism	butyrate
MF0115	K01902	Crotonyl-coA from succiate	organic acid metabolim	butyrate metabolism	butyrate
MF0115	K01903	Crotonyl-coA from succiate	organic acid metabolim	butyrate metabolism	butyrate
MF0115	K15038	Crotonyl-coA from succiate	organic acid metabolim	butyrate metabolism	butyrate
MF0115	K14465	Crotonyl-coA from succiate	organic acid metabolim	butyrate metabolism	butyrate
MF0115	K14466	Crotonyl-coA from succiate	organic acid metabolim	butyrate metabolism	butyrate
MF0115	K14534	Crotonyl-coA from succiate	organic acid metabolim	butyrate metabolism	butyrate
MF0116	K00248	butyrate production via transferase	organic acid metabolim	butyrate metabolism	butyrate
MF0116	K10783	butyrate production via transferase	organic acid metabolim	butyrate metabolism	butyrate
MF0116	K01034	butyrate production via transferase	organic acid metabolim	butyrate metabolism	butyrate
MF0116	K01035	butyrate production via transferase	organic acid metabolim	butyrate metabolism	butyrate
MF0117	K00248	butyrate production via kinase	organic acid metabolim	butyrate metabolism	butyrate
MF0117	K10783	butyrate production via kinase	organic acid metabolim	butyrate metabolism	butyrate
MF0117	K00634	butyrate production via kinase	organic acid metabolim	butyrate metabolism	butyrate
MF0117	K00929	butyrate production via kinase	organic acid metabolim	butyrate metabolism	butyrate
MF0011	K00812	asparate degradation (oxaloacetate pathway)	amino acid degradation	negatively charged amino acid degradation	acetate
MF0011	K00813	asparate degradation (oxaloacetate pathway)	amino acid degradation	negatively charged amino acid degradation	acetate
MF0011	K11358	asparate degradation (oxaloacetate pathway)	amino acid degradation	negatively charged amino acid degradation	acetate
MF0039	K01843	lysin fermentation to acetate and butyrate (3,6-diaminohexanoate pathway)	amino acid degradation	positively charged amino acid degradation	acetate
MF0039	K01844	lysin fermentation to acetate and butyrate (3,6-diaminohexanoate pathway)	amino acid degradation	positively charged amino acid degradation	acetate
MF0039	K00248	lysin fermentation to acetate and butyrate (3,6-diaminohexanoate pathway)	amino acid degradation	positively charged amino acid degradation	acetate
MF0039	K01036	lysin fermentation to acetate and butyrate (3,6-diaminohexanoate pathway)	amino acid degradation	positively charged amino acid degradation	acetate
MF0012	K01744	acetate to acetyl-CoA	organic acid metabolism	acetate metabolism	acetate
MF0113	K00260	acetyl-CoA to acetate	organic acid metabolism	acetate metabolsim	acetate
MF0113	K15371	acetyl-CoA to acetate	organic acid metabolism	acetate metabolsim	acetate
MF0113	K00261	acetyl-CoA to acetate	organic acid metabolism	acetate metabolsim	acetate
MF0113	K00262	acetyl-CoA to acetate	organic acid metabolism	acetate metabolsim	acetate
MF0113	K00109	acetyl-CoA to acetate	organic acid metabolism	acetate metabolsim	acetate
MF0113	K01039	acetyl-CoA to acetate	organic acid metabolism	acetate metabolsim	acetate
MF0113	K01040	acetyl-CoA to acetate	organic acid metabolism	acetate metabolsim	acetate
MF0113	K01726	acetyl-CoA to acetate	organic acid metabolism	acetate metabolsim	acetate
MF0113	K01615	acetyl-CoA to acetate	organic acid metabolism	acetate metabolsim	acetate
MF0121	K01026	propionate production (acrylate pathway)	organic acid metabolim	propiontate metabolism	propionate
MF0121	K00249	propionate production (acrylate pathway)	organic acid metabolim	propiontate metabolism	propionate
MF0121	K00224	propionate production (acrylate pathway)	organic acid metabolim	propiontate metabolism	propionate
MF0122	K01902	propionate production (succinate pathway)	organic acid metabolim	propiontate metabolism	propionate
MF0122	K01903	propionate production (succinate pathway)	organic acid metabolim	propiontate metabolism	propionate
MF0122	K01847	propionate production (succinate pathway)	organic acid metabolim	propiontate metabolism	propionate
MF0122	K01849	propionate production (succinate pathway)	organic acid metabolim	propiontate metabolism	propionate
MF0122	K01848	propionate production (succinate pathway)	organic acid metabolim	propiontate metabolism	propionate
MF0122	K11942	propionate production (succinate pathway)	organic acid metabolim	propiontate metabolism	propionate
MF0122	K05606	propionate production (succinate pathway)	organic acid metabolim	propiontate metabolism	propionate
MF0122	K03416	propionate production (succinate pathway)	organic acid metabolim	propiontate metabolism	propionate
MF0122	K11264	propionate production (succinate pathway)	organic acid metabolim	propiontate metabolism	propionate
MF0123	K00011	propionate production (propanediol pathway)	organic acid metabolim	propiontate metabolism	propionate
MF0123	K00048	propionate production (propanediol pathway)	organic acid metabolim	propiontate metabolism	propionate
MF0123	K01699	propionate production (propanediol pathway)	organic acid metabolim	propiontate metabolism	propionate
MF0123	K13919	propionate production (propanediol pathway)	organic acid metabolim	propiontate metabolism	propionate
MF0123	K13920	propionate production (propanediol pathway)	organic acid metabolim	propiontate metabolism	propionate
MF0123	K00086	propionate production (propanediol pathway)	organic acid metabolim	propiontate metabolism	propionate
MF0123	K13922	propionate production (propanediol pathway)	organic acid metabolim	propiontate metabolism	propionate
MF0123	K13921	propionate production (propanediol pathway)	organic acid metabolim	propiontate metabolism	propionate
MF0123	K13922	propionate production (propanediol pathway)	organic acid metabolim	propiontate metabolism	propionate
MF0124	K01818	Fucose degradation	organic acid metabolim	propiontate metabolism	propionate
MF0124	K00879	Fucose degradation	organic acid metabolim	propiontate metabolism	propionate
MF0124	K01628	Fucose degradation	organic acid metabolim	propiontate metabolism	propionate
MF0124	K01803	Fucose degradation	organic acid metabolim	propiontate metabolism	propionate
MF0125	K13788	propionate production via kinase	organic acid metabolim	propiontate metabolism	propionate
MF0125	K13923	propionate production via kinase	organic acid metabolim	propiontate metabolism	propionate
MF0125	K00932	propionate production via kinase	organic acid metabolim	propiontate metabolism	propionate
MF0126	K01026	propionate production via transferase	organic acid metabolim	propiontate metabolism	propionate
MF0128	K01908	propionate conversion to succinate	organic acid metabolism	succinate metabolism	propionate
MF0128	K01659	propionate conversion to succinate	organic acid metabolism	succinate metabolism	propionate
MF0128	K01720	propionate conversion to succinate	organic acid metabolism	succinate metabolism	propionate
MF0128	K01682	propionate conversion to succinate	organic acid metabolism	succinate metabolism	propionate
MF0128	K03417	propionate conversion to succinate	organic acid metabolism	succinate metabolism	propionate
