# Supplementary material for: Clinically used broad-spectrum antibiotics compromise inflammatory monocyte-dependent antibacterial defense in the lung
Source: Nat Commun. 2024 Mar 30;15:2788. doi: 10.1038/s41467-024-47149-z (PMC10981692; doi:10.1038/s41467-024-47149-z)
Supplement: Supplementary file 7 — Source data [file 41467_2024_47149_MOESM7_ESM.xlsx]

## Sheet: Data Figure 1
	Data for Figure 1 : Antimicrobial therapy in patients is associated with reduced diversity of the gut microbiota and decreased abundance of SCFA producers
	a)Cultural Analysis of total bacterial loads in fecal samples of antibiotic-treated (ABX; n = 12) and untreated patients (ØABX; n = 17).
				CFU / mL
				Ø ABX (n=17)	ABX (n=12)
				9.30667e+06	1.36333e+08
				7.17667e+08	642000000
				1500000000	1.15167e+08
				5.31667e+07	5.09333e+07
				1.76667e+08	2.61333e+07
				3.69333e+08	6.58667e+07
				3.89333e+08	56900000
				7.98333e+07	87000000
				1.13867e+08	7.65333e+08
				3.54333e+07	269600000
				5.02333e+07	38700000
				3021000	7.69667e+08
				372000000
				17000000
				19500000
				1080000
				17600000
	F- j) SCFA concentrations (µM) in plasma samples of antibiotic-treated (ABX; n = 21) and untreated (ØABX; n = 21) patients.
				Acetic acid		Butyric acid		Hexanoic acid		Isovaleric acid		Proprinoic acid		Valeric acid
				Ø ABX (n=21)	ABX (n=21)	Ø ABX (n=21)	ABX (n=21)	Ø ABX (n=21)	ABX (n=21)	Ø ABX (n=21)	ABX (n=21)	Ø ABX (n=21)	ABX (n=21)	Ø ABX (n=21)	ABX (n=21)
				107.764	109.859	0.791352	1.44214	0.779688	0.895308	0.530499	0.193941	1.27739	1.67907	0.209298	0.0429921
				132.539	144.662	1.3137	0.65459	1.02641	0.777046	0.413108	0.0270312	3.26327	2.52902	0.18075	0.158879
				125.462	160.407	1.29043	0.726737	1.46675	0.765987	0.685619	0.00107108	3.43974	3.3971	0.377161	0.104946
				124.954	102.884	0.815326	0.568761	0.750474	0.408476	0	0	1.19328	1.2141	0.176648	0.0772022
				117.482	168.047	0.368742	1.07962	0.566274	0.677725	0.455627	0.107435	1.78619	2.16748	0.27285	0.245013
				117.207	125.389	0.949675	1.19615	0.636504	1.10084	0.127427	0.253313	1.38873	3.48886	0.107581	0.11753
				146.789	129.874	1.45263	0.727861	0.434647	0.756507	0.804519	0.19886	1.15814	2.143	0.212657	0.0249636
				137.13	155.315	0.721648	1.74396	1.05647	1.39598	0.323541	0.526379	2.60529	2.83263	0.284911	0.219506
				137.858	144.152	1.98452	1.4984	1.50088	0.895409	0.655172	0.467884	2.43199	2.67375	0.231277	0.1741
				121.924	136.804	1.44867	0.761526	1.08852	0.805863	0.0764704	0.661921	4.08401	2.53871	0.307157	0.17215
				101.059	117.261	0.78617	1.37904	1.07102	0.56936	0	0.102556	3.27118	1.87249	0.0715589	0.0960272
				129.713	126.956	0.783954	1.29672	0.966047	1.09343	0.277394	0.363445	3.05701	2.14049	0.164344	0.107273
				128.33	146.404	1.92065	0.953036	4.01493	0.724844	1.03363	0.523344	3.97271	3.24311	0.150815	0.236677
				191.037	158.08	0.841499	0.874874	0.740155	0.744669	0.222708	0.315093	2.58134	2.21609	0.101223	0.106354
				161.976	107.257	0.88949	0.403581	1.36987	0.794068	0.132805	0.0217287	2.76717	2.17885	0.13835	0.0806432
				132.636	163.676	1.1011	0.958886	0.835346	0.620579	0.359836	0	2.70516	1.3888	0.364662	0.0110432
				140.7	154.096	1.44905	1.00578	2.48533	0.6617	0.845178	0.450244	4.58648	1.63411	0.217313	0.105824
				125.347	119.839	0.718304	1.41182	1.73085	0.936824	0.649718	0.173427	2.81694	2.5779	0.187221	0.0843785
				146.637	128.804	0.600766	1.14081	1.05382	0.790071	0.0841421	0.0491606	2.99796	2.27815	0.0973704	0.181109
				128.659	151.887	1.1625	1.00591	1.0659	0.886132	0.405215	0.308525	2.65228	2.22923	0.261376	0.029864
				125.565	129.399	1.11463	1.075	1.16064	0.762655	0.493842	0	3.42953	2.1885	0.171517	0.135877

## Sheet: Data Figure 2 
	Data for Figure 2 : Human microbiota alterations induced by clinical antibiotics or FFAR2/FFAR3 deficiency compromise pulmonary antibacterial defense in mice.
	d) Bacterial loads in lungs of human microbiota transplanted mice infected with K. pneumoniae for 24 h (n = 12 for ØABX WT; n = 12 for ABX WT; n = 11 for ØABX Ffar2/Ffar3-/-; n = 9 for ABX Ffar2/Ffar3-/-)
				CFU / Lung
				WT		Ffar2/Ffar3-/-
				Ø ABX (n=12)	ABX (n=12)	Ø ABX (n=11)	ABX (n=9)
				6000000	2000000	14000000	24000000
				2000000	38000000	16000000	38000000
				2000000	78000000	2000000	106000000
				200	48000000	32000000	180000000
				200	18000000	64000000	109600000
				2000000	28000000	7800000	34533330
				3200000	12000000	18100000	26400000
				4500000	54933330	16800000	70000000
				2600000	51000000	10100000	70000000
				2100000	17400000	14800000
				200000	8400000	24600000
				800000	3400000
	e ) fold changes in lung bacterial loads of mice transplanted with ABX-associated human microbiota vs. ABX-naïve human microbiota (n = 12 for ØABX WT; n = 12 for ABX WT; n = 11 for ØABX Ffar2/Ffar3-/-; n = 9 for ABX Ffar2/Ffar3-/-).
				fold change [CFU ABX/ØABX] [CFU ABX/ØABX] fold change [CFU ABX/ØABX]
				WT (n=12)	Ffar2/Ffar3-/- (n=9)
				0.97561	1.5
				18.5366	2.375
				38.0488	6.625
				23.4146	11.25
				8.78049	6.85
				13.6585	2.15833
				5.85366	1.65
				26.7967	4.375
				24.8781	4.375
				8.4878
				4.09756
				1.65854
	f ) Myeloperoxidase levels in BALF of infected mice, transplanted with ABX-associated human microbiota vs. ABX-naïve human microbiota (n = 12 for ØABX WT; n = 12 for ABX WT).
				Balf [ng/ml] [CFU ABX/ØABX] fold change [CFU ABX/ØABX]
				WT [CFU ABX/ØABX] fold change [CFU ABX/ØABX]
				Ø ABX (n=12)	ABX (n=12)
				0.976906	4.86729
				1.49296	3.49333
				0.826422	3.66138
				0.841422	3.18255
				2.10906	4.45753
				1.43464	3.56
				2.9406	4.00016
				2.30154	6.25764
				2.95682	3.2649
				3.16765	2.57091
				1.08039	3.09645
				0.874224	4.28476
	g ) Albumin levels in BALF of infected mice, transplanted with ABX-associated human microbiota vs. ABX-naïve human microbiota (n = 12 for ØABX WT; n = 12 for ABX WT).
				Balf [mg/ml] [CFU ABX/ØABX] fold change [CFU ABX/ØABX]
				WT [CFU ABX/ØABX] fold change [CFU ABX/ØABX]
				Ø ABX (n=12)	ABX (n=12)
				1.18645	1.92679
				1.57718	1.44477
				1.3054	1.92272
				1.04639	0.99022
				0.695596	1.18377
				1.03631	1.70283
				1.55453	1.52823
				1.23323	1.7024
				0.905466	0.997368
				0.64995	1.76759
				0.568742	1.58184
				1.13472	1.54394

## Sheet: Data Figure 3  
	Data for Figure 3 : SCFA receptor deficiency does not influence pulmonary cytokine production and immune cell infiltration during K. pneumoniae infection.
	a) Conventionally colonized (CONV) or antibiotic (ABX)-treated WT and Ffar2/Ffar3-/- mice were infected with K. pneumoniae for 24 h and bacterial loads in lungs were assessed (n = 18 for CONV WT; n = 18 for ABX WT; n = 17 for CONV Ffar2/Ffar3-/-; n = 17 for ABX Ffar2/Ffar3-/-).
				CFU / lung
				WT		Ffar2/Ffar3-/-
				CONV (n=18)	ABX (n=18)	CONV (n=17)	ABX (n=17)
				15400000	412000000	3960000000	4720000000
				12800000	358000000	4000000000	4340000000
				11600000	2480000000	18200000000	16800000000
				48000000	3940000000	12100000000	15800000000
				108000000	156000000	13600000000	1950000000
				28000000	194000000	530000000	2960000000
				32000000	118000000	468000000	2860000000
				42000000	260000000	2260000000	15800000000
				18000000	42000000	210000000	1740000000
				6000000	220000000	3240000000	2720000000
				2000000	254000000	2100000000	11800000000
				8000000	268000000	3020000000	1840000000
				8000000	182000000	15200000000	2780000000
				22000000	130000000	16200000000	2540000000
				14000000	250000000	3560000000	1700000000
				10000000	196000000	10800000	128000000
				3800000	6200000	148000000	200
				2200000	8400000
	b )WT mice treated with antibiotics (ABX) were additionally given SCFA or NaCl. Lung bacterial loads were assessed after 24 h (n = 13 for NaCl; n = 15 for Ace; n = 15 for Pro; n = 15 for But).
				CFU / lung
				WT
				NaCl (n=13)	Ace (n=15)	Pro (n=15)	But (n=15)
				40000000	56000000	60000000	38000000
				62000000	20000000	20000000	26000000
				30000000	80000000	36000000	14000000
				58000000	72000000	74000000	10000000
				32000000	26000000	24000000	34000000
				144000000	800000	7000000	76000000
				170000000	144000000	5600000	6400000
				21300000	2800000	3200000	2000000
				224000000	38000000	25300000	45000000
				176000000	400000	114000000	36000000
				335000000	600000	22900000	118000000
				17400000	20300000	29800000	16900000
				82000000	2600000	22500000	3600000
					3200000	15100000	2000000
					2400000	7400000	14000000
	c ) WT and Ffar2/Ffar3-/- mice treated with antibiotics (ABX) were additionally given the SCFA acetate (200mM) or NaCl. Lung bacterial loads were assessed after 24 h (n = 4 for NaCl WT; n = 6 for Ace WT; n = 4 for NaCl Ffar2/Ffar3-/- ; n = 5 for Ace Ffar2/Ffar3-/-).
				CFU / lung
				WT		Ffar2/Ffar3-/-
				NaCl (n=4)	Ace (n=6)	NaCl (n=4)	Ace (n=5)
				23800000	1690000	107000000	142000000
				19400000	2750000	340000000	158000000
				40000000	3700000	237000000	141000000
				32000000	280000	300000000	95000000
					170000		320000000
					1030000
	d ) Conventionally housed mice were intranasally infected with K. pneumoniae for 12 h, cytokine levels in BALF were measured by multiplex ELISA (n = 13 for WT; n = 12 for Ffar2/Ffar3-/-)
				Balf [pg/ml] [CFU ABX/ØABX] fold change [CFU ABX/ØABX]
				IL-1ß [CFU ABX/ØABX] fold change [CFU ABX/ØABX]		TNFa [CFU ABX/ØABX] fold change [CFU ABX/ØABX]		CXCL1		CXCL2		CXCl5		CCL2
				WT (n=13)	Ffar2/Ffar3-/- (n=12)	WT (n=13)	Ffar2/Ffar3-/- (n=12)	WT (n=13)	Ffar2/Ffar3-/- (n=12)	WT (n=13)	Ffar2/Ffar3-/- (n=12)	WT (n=13)	Ffar2/Ffar3-/- (n=12)	WT (n=13)	Ffar2/Ffar3-/- (n=12)
				6.29	54.64	723.88	1797.29	1291.49	5949.92	1231.41	2539.45	59.22	330.4	275.86	1462.4
				49.91	53.13	1581.29	1122.31	9882.74	5134.08	2444.09	1996.94	198.44	308.4	1371.15	1434.47
				51.8	42.76	1433.21	1410.72	8806	5516.4	2425.66	1593.99	259.94	175.65	1156.9	1282.6
				31.24	52.28	1455.71	1536.62	3521.04	8890.74	2365.03	2241.98	142.51	279.77	682.51	1695.92
				28.59	32.85	1365.38	1339.94	2678.08	0	7318.07	2631.19	234.01	230.19	1004.85	1210.16
				41.63	28.56	1472.95	1330.68	6849.02	0	3271.93	3322.18	216.3	177.21	930.66	619.29
				78.99	54.72	1455.71	930.68	7521.66	0	6768.94	5083.42	212.33	152.52	1835.49	760.77
				67.44	28.56	775.14	1416.42	0	0	2064.5	4913.71	194.88	248.46	827.39	1437.21
				29.21	40.06	1001.18	1208.43	0	0	0	2730.55	262.52	303.35	1625.62	770.33
				44.63	44.75	1240.98	1509.84	0	0	0	2810.21	229.09	271.71	1402.33	480.25
				50.89	21.78	397.4	1269.56	0	0	0	0	171.54	209.19	1442.68	580.39
				38.6	33.97	691.67	1388.77	0	0	0	0	176.59	255.01	1501.25	759.97
				46.9		1414.87		0		0		258.39		490.16
	e )Percentage of AMs, PMNs, iMs, CD11b+ DCs, CD103b+ DCs, and NK cells in lung tissue were analyzed by FACS (n= 19 for WT; n = 18 for Ffar2/Ffar3-/-)
				Ams		PMNs		IMs		CD11b+ DCs		CD103+ DCs		NK cells [CFU ABX/ØABX] fold change [CFU ABX/ØABX]
				WT (n=19)	Ffar2/Ffar3-/- (n=18)	WT (n=19)	Ffar2/Ffar3-/- (n=18)	WT (n=19)	Ffar2/Ffar3-/- (n=18)	WT (n=19)	Ffar2/Ffar3-/- (n=18)	WT (n=19)	Ffar2/Ffar3-/- (n=18)	WT (n=19)	Ffar2/Ffar3-/- (n=18)
				1.53	2.32	66	60.3	5	3.57	3.15	3.42	0.04	0.02	4.53	4.86
				1.89	1.89	67.6	65.5	3.28	5.24	3.47	3.59	0.02	0.01	4.76	3.96
				2	1.61	59	67.5	1.89	6.56	3.85	3.75	0.04	0.02	4.87	3.56
				1.45	1.89	57.1	66.5	3.18	5.24	3.29	4.08	0.02	0.02	3.41	2.27
				1.6	1.88	69.3	62	2.32	6.13	3.61	4.08	0.07	0.02	4.34	3.92
				2.1	1.8	55.6	50.9	1.84	5.27	3.15	3.42	0.038	0.015	6.27	3.41
				2.42	1.17	65.4	56.9	3.81	2.94	3.47	3.59	0.024	0.012	4.31	4.78
				2.16	2.04	51.6	54.1	3.82	2.31	3.85	3.75	0.037	0.015	5.76	5.76
				2.64	1.57	57.9	60.2	3.42	3.74	3.29	4.08	0.018	0.015	5.78	3.54
				1.87	1.61	62.9	60.8	3.88	2.01	3.61	4.08	0.036	0.02	3.9	4.1
				2.21	3.02	61.7	60.6	6.29	5.69	2.19	3.19	0.0078	0.01	3.47	5.01
				2.61	3.97	56.4	56.4	5.93	5.11	2.55	3.03	0.00755	0.00817	5.39	4.66
				2.36	2.54	64.7	63.8	4.77	3.13	0.67	2.04	0.00921	0.00855	4.86	4.85
				1.99	0.95	63.9	71.5	4.35	2.98	1.53	1.78	0.00579	0.00241	3.03	3.19
				2.13	1.49	63.7	71.1	5.91	3.51	3.15	2.16	0.02	0.02	4.9	2.94
				0.82	1.19	73.7	64.4	1.95	6.32	3.47	3.38	0.01	0.02	3.51	3.77
				0.77	1.67	72.6	58.5	3.66	8.03	3.59	3.47	0.08	0.01	4.05	6.04
				0.78	1.89	74.4	66.4	1.43	8.04	3.24	3.67	0.015	0.015	3.07	2.85
				1.07		69		3.94		3.34		0.015		3.9
	f )Cell numbers of AMs, PMNs, iMs, CD11b+ DCs, CD103b+ DCs, and NK cells in lung tissue were analyzed by FACS (n= 19 for WT; n = 18 for Ffar2/Ffar3-/-)
				Ams		PMNs		IMs		CD11b+ DCs		CD103+ DCs		NK cells [CFU ABX/ØABX] fold change [CFU ABX/ØABX]
				WT (n=19)	Ffar2/Ffar3-/- (n=18)	WT (n=19)	Ffar2/Ffar3-/- (n=18)	WT (n=19)	Ffar2/Ffar3-/- (n=18)	WT (n=19)	Ffar2/Ffar3-/- (n=18)	WT (n=19)	Ffar2/Ffar3-/- (n=18)	WT (n=19)	Ffar2/Ffar3-/- (n=18)
				1097570	649662	25247340	46870790	1306791	3796676	1284579	2557236	8884.7	8547.86	1485546	1530173
				692266	1339165	16984810	39957230	652172	3930895	1091678	2210024	10491.5	8840.09	1762131	2820795
				575612	942943	24253920	25260800	1473762	2764318	1385337	1542875	7579.35	5672.33	1380902	2098049
				606348	707151	29874400	21795100	1096817	176017	1540666	1425064	15364	6985.61	1435866	858413
				661505	649662	20864630	28291920	690484	2929242	459708	210283	9350	2955.33	1852213	1369179
				788053	100050	29430000	47202260	1714500	2438922	637200	170435	16142.4	5843.48	1943700	1455881
				1089000	970591	15435130	34851790	1142678	1488126	360000	235000	16000	8000	2119083	1870435
				646122	1314189	24993500	22903360	1476300	1422900	384750	349650	5265	5736.85	2123687	1261137
				1139600	597314	25977700	20990480	1602440	693929	421177	2666732	11174.1	8359.66	1702959	1047518
				772310	555833	48074580	34441000	4900958	3233817	1361304	2084627	4848.48	5620.93	1365000	1660825
				1721958	1716367	47917440	27464350	5038128	2488348	1698828	2738702	5029.86	11478.4	2703708	2847350
				2217456	1933217	25880000	31900000	1908000	1565000	211050	2879928	2901.15	3899.23	4579344	2269217
				944000	1270000	25879500	46296250	1761750	1929550	549100	312210	2077.97	2955.33	1944000	2425000
				805950	615125	27376520	59437190	2539957	2934241	1385337	481370	16582.4	15471	1227150	2065525
				915416	1245589	45811920	44306920	1212120	4348133	637200	2045912	18153	6000	2105886	2457740
				509712	818715	48366620	78536300	2438317	10780280	3000000	198751	7829.39	6334	2181816	2593744
				512979	2241977	23436000	107000000	1450450	13008210	1074129	2098146	16052	8913	2698138	8108706
				245700	3057901	24763330	21995256	1414022	1501021	410750	1983942	15044	5334.95	967050	4611121
				384011		23894623		1549710		591420		50413		1399667

## Sheet: Data Figure 5
	Data for Figure 5 : FFAR2/FFAR3 control antibacterial activity of IMs.
	a) Bacterial loads in lung tissue of ABX-treated Csf2-/- mice receiving either NaCl or acetate (n = 8 for NaCl, n = 6 for Ace) 24 h after infection with K. pneumoniae. Ffar2/Ffar3-/-).
				CFU / Lung
				NaCl (n=8)	Ace (n=6)
				760000	60000
				520000	20000
				830000	160000
				380000	100000
				700000	80000
				60000	20000
				210000
				1340000
	b )Bacterial loads in WT and Ffar2/Ffar3-/- mice treated intraperitoneally with anti-Ly6G or control antibody (C) and infected for 24 h with K. pneumoniae (n = 14 for WT C, n = 13 for Ffar2/Ffar3-/- C, n = 13 for WT Ly6G; n = 14 for Ffar2/Ffar3-/- Ly6G).
				CFU / Lung
				WT		Ffar2/Ffar3-/-
				C (n=14)	anti-Ly6G (n=13)	C (n=13)	anti-Ly6G (n=14)
				250000	6100000	9300000	24000000
				840000	26800000	10400000	52000000
				400000	6000000	5800000	265000000
				180000	100000000	8100000	420000000
				60000	1700000000	1200000	3080000000
				500000	16400000	3140000	110000000
				80000	42000000	3730000	25900000
				60000	16300000	4800000	16400000
				20000	206667	3400000	104000000
				120000	22933330	11800000	920000000
				230000			520000000
	c ) Bacterial loads in WT and Ffar2/Ffar3-/- mice treated intraperitoneally with anti-CCR2 or control antibody (C) and infected for 24 h with K. pneumoniae (n = 12 for WT C, n = 11 for Ffar2/Ffar3-/- C, n = 12 for WT CCR2; n = 11 for Ffar2/Ffar3-/- CCR2)
				CFU / lung
				WT		Ffar2/Ffar3-/-
				C (n=12)	anti-CCR2 (n=12)	C (n=11)	anti-CCR2 (n=11)
				350000	2600000	6600000	7800000
				420000	5500000	1240000	5400000
				1440000	4800000	11600000	2700000
				860000	8000000	1010000	8700000
				3800000	6700000	11000000	8600000
				2800000	32000000	6600000	5200000
				1500000	4600000	9400000	9000000
				1800000	8200000	2000000	4000000
				760000	10700000	1940000	1240000
				200000	3900000	14200000	7900000
				80000	100000000	3800000	5600000
				100000	1460000
	d )Bacterial loads of Ccr2-/- mice after IM cell transfers from WT and Ffar2/Ffar3-/- mice (n=7 for PBS, n=6 for WT and n=6 for Ffar2/Ffar3-/-)
				CFU / Lung (Ccr2-/-)
				PBS	WT	Ffar2/Ffar3-/-
				12300000	420000	132000000
				24300000	360000	132000000
				19500000	690000	11400000
				135000000	1320000	12000000
				114000000	300000	19500000
				93000000	420000	24600000
				144000000

## Sheet: Data Figure 6
	Data for Figure 6 : Antibiotic-induced microbiota alterations compromise FFAR2/FFAR3-controlled antibacterial activity of IMs.
	a) IMs of WT and Ffar2/Ffar3-/- mice were isolated from the bone marrow by FACS sorting, stimulated for 20 minutes with 1 mM acetate (Ace) or control medium prior to incubation with K. pneumoniae. WT IMs were also stimulated with 1 mM acetate in combination with 50 µM bafilomycin A1 (Baf), 0.75 µg cytochalasin D (Cyto), or 100 µg N,N´,N”-Triacetylchitotriose (Tri) prior to incubation with the bac…
				CFU
				Ø Cells	WT					Ffar2/Ffar3-/-
				K.pn (n=8)	ctrl (n=12)	+ace (n=12)	+ace+baf (n=9)	+ace+cyto (n=9)	+ace+tri (n=9)	ctrl (n=12)	+ace (n=12)
				1453	913	467	1247	813	833	1653	1413
				1507	1053	447	1147	827	760	1653	1461
				1480	1033	345	1027	907	807	1293	1440
				1487	880	467	987	920	907	1327	1368
				1487	853	373	987	940	1093	1293	1393
				1507	867	387	1073	887	980	1387	1427
				1460	893	473	987	900	1024	1393	1413
				1520	827	353	1000	853	1024	1427	1387
					880	360	1093	900	963	1440	1367
					807	333				1453	1447
					867	329				1373	1333
					904	327				1367	1440
									Ø
	b )WT and Ffar2/Ffar3-/- mice were transplanted with human microbiota from ABX-naïve or antibiotic-treated patients, IMs were isolated from the bone marrow by FACS sorting, incubated with K. pneumoniae, and CFUs were counted at the indicated time points. n = 4 for K. pneumoniae without IMs; n = 6 for IMWT ØABX; n = 4 for IMWT ABX; n = 5 for IMFfar2/Ffar3-/- ØABX; n = 5 for IMFfar2/Ffar3-/- ABX)
				CFU
				Ø Cells				WT										Ffar2/Ffar3-/-
			Minutes	K.pn (n=4)				IMs ØABX						IMs ABX				IMs ØABX					IMs ABX
			0	220	233	233	247	220	220	233	233	233	247	220	223	223	247	220	220	233	233	247	220	233	233	233	247
			30	206.667	223	257	253	150	160	190	213	163	220	186.667	187	227	213	170	173.333	193	187	213	153.333	180	207	207	213
			120	386.667	297	357	437	180	216.667	220	227	193	250	413.333	253	400	353	346.667	350	240	320	367	410	253	390	373	347

## Sheet: Data Supp. Fig 2
	Data for Supplement Figure 2 : The K. pneumoniae-induced inflammatory response seems not to be impaired in Ffar2/Ffar3-/- or microbiota-depleted mice.
	a) Conventionally housed WT and Ffar2/Ffar3-/- mice were infected with K. pneumoniae for 12 h, bacterial loads in lung tissues were counted (n = 19 for WT; n = 18 for Ffar2/Ffar3-/-)
					CFU / lung [CFU ABX/ØABX] fold change [CFU ABX/ØABX]
					WT (n=19)	Ffar2/Ffar3-/- (n=18)
					7200000	8000000
					9000000	8000000
					70000000	16600000
					20800000	11600000
					12800000	72000000
					1320000	10200000
					11000000	74000000
					8100000	10600000
					8500000	18800000
					4500000	12200000
					8800000	290000000
					8100000	5300000
					1520000	6100000
					3200000	11200000
					12700000	9900000
					4200000	6700000
					930000	6100000
					4200000	3400000
					4600000
									Ø
	b ) cytokine levels in BALF of conventionally housed WT and Ffar2/Ffar3-/- mice (n = 13 for WT; n = 12 for Ffar2/Ffar3-/-)
					Balf [pg/ml] [CFU ABX/ØABX] fold change [CFU ABX/ØABX]
					IL-1a [CFU ABX/ØABX] fold change [CFU ABX/ØABX]		IL-2		IL-10		IL-12p70		IL-17A		IL-18		IL-22		IL-23		IL-27		IL-28		IFNy		LIF		G-CSF		GM-CSF		M-CSF		CXCL5		CXCL10		CCL3		CCL4		CCL5		CCL7		CCL11
					WT	Ffar2/Ffar3-/-	WT	Ffar2/Ffar3-/-	WT	Ffar2/Ffar3-/-	WT	Ffar2/Ffar3-/-	WT	Ffar2/Ffar3-/-	WT	Ffar2/Ffar3-/-	WT	Ffar2/Ffar3-/-	WT	Ffar2/Ffar3-/-	WT	Ffar2/Ffar3-/-	WT	Ffar2/Ffar3-/-	WT	Ffar2/Ffar3-/-	WT	Ffar2/Ffar3-/-	WT	Ffar2/Ffar3-/-	WT	Ffar2/Ffar3-/-	WT	Ffar2/Ffar3-/-	WT	Ffar2/Ffar3-/-	WT	Ffar2/Ffar3-/-	WT	Ffar2/Ffar3-/-	WT	Ffar2/Ffar3-/-	WT	Ffar2/Ffar3-/-	WT	Ffar2/Ffar3-/-	WT	Ffar2/Ffar3-/-
					16.59	31.67	10.39	20.36	10.6	6.08	7.63	35.9	6.84	43.54	456.96	834.17	13.94	50.17	22.52	8.35	5.39	99.61	58.85	51.83	9.76	23.63	67.1	277.7	499.46	1120.44	15.82	101.12	0.47	1.33	59.22	330.4	328.47	735.52	191.93	6485.15	485.47	858	90.16	266.79	36.62	134.52	41.74	172.96
					30.46	107.87	13.6	20.02	16.12	6.08	32.14	30.65	39.05	20.56	698.38	811.27	91.09	28.34	9.09	6.17	58.65	108.79	51.83	113.41	18.74	19.1	236.98	198.69	1125.86	847.94	63.43	70.22	0.99	1.07	198.44	308.4	687.85	622.11	5163.31	1322.68	752.46	740.15	193.05	204.83	193.11	85.91	188.46	74.6
					34.41	25.06	18.73	13.47	12.79	4.63	33.52	21.63	36.04	13.45	704.95	626.56	80.68	24.94	9.84	7.62	36.94	43.69	58.85	44.46	19.05	15.08	179.43	154.94	1097.22	930.58	51.24	34.33	1.38	0.75	259.94	175.65	768.95	688.42	4936.41	1020.49	789.1	634.31	208.76	140.86	175.51	77.25	119.74	76.5
					26.82	27.68	13.74	12.38	7.54	6.08	31.02	28.41	23.72	38.15	673.63	754.28	34.88	50.17	10.98	10.6	54.47	54.47	51.83	36.63	20.09	18.03	205.91	248.77	1021	1070.82	40.76	66.95	1.58	0.95	142.51	279.77	727.63	776.54	2118.24	3300.28	770.46	749.39	250.52	208.26	124.51	172.63	114.31	252.96
					24.61	21.17	21.5	14.26	15.22	14.31	44.25	26.06	18.97	20.56	701.37	692.38	31.65	34.88	6.17	13.68	31.12	27.5	139.95	65.6	23.83	18.16	174.17	145.5	1016.4	929.37	37.45	35.34	0.71	0.8	234.01	230.19	750.51	726.93	1263.67	1129.83	823.59	742.82	224.4	196.28	130.85	113.12	223.59	150.85
					43.55	66.8	23.27	32.85	9.76	17.35	62.86	54	30.09	22.62	908.52	816.32	41.15	68.59	4.76	20.47	22.52	48.06	164.93	330.62	33.64	27.91	253.78	208.51	996.47	922.43	49.67	30.13	0.43	1.18	216.3	177.21	841.73	737.02	2813.21	1008.15	942.44	848.29	320.13	213.36	146.32	74.63	104.87	126.54
					162.38	122.59	31.99	28.92	12.31	9.76	75.29	41.07	34.83	12.79	928.37	660.17	78.03	26.65	11.36	36.97	36.94	25.04	124.25	188.74	35.06	19.81	287.43	163.49	701.54	797.75	66.35	28.31	0.82	1.01	212.33	152.52	882.8	733.89	4844.42	637.03	869.86	826.39	416.86	226.94	195.14	83.34	211.16	294.85
					178.06	25.88	22.83	16.8	8	5.83	21.26	33.39	9.6	16.39	640.98	788.68	13.94	33.27	9.09	12.13	39.22	39.22	139.95	65.6	17.64	21.64	88.57	173.88	810.65	928.31	34.5	38.95	1.45	1.04	194.88	248.46	592.99	807.61	596.97	1488.46	690.23	808.59	228.5	238.2	59.4	137.05	65.95	201.28
					29.22	28.25	18.26	21.05	15.13	11.01	36.9	42.21	10.61	23.41	829.72	782.99	28.34	38.05	9.09	6.89	45.89	74.81	68.88	55.38	22.46	23.63	219	190.3	1197.65	914.67	47.88	57.58	0.94	1.02	262.52	303.35	733.94	811.75	1668.29	2454.18	879.02	739.87	243.7	300.84	104.81	86.97	71.42	145.14
					28.25	31.53	18.02	19.32	17.61	49.2	41.2	36.78	23.25	11.12	803.96	843.04	24.94	26.65	12.13	16.04	45.89	32.3	84.58	65.6	25.1	23.98	256.28	289.24	1127.81	918.24	75.11	45.1	0.4	2.96	229.09	271.71	790.15	589.2	2054.16	1253.64	801.12	843.35	366.31	204.62	146.92	78.62	139.03	235
					28.11	29.22	28.72	19.9	21.76	8.67	53.23	43.23	27.78	11.45	785.27	777.28	50.17	34.88	4.08	16.84	45.89	36.94	160.03	96.46	20.56	20.19	144.61	215.74	932.56	961.71	37.18	50.46	0.36	0	171.54	209.19	759.08	741.96	4634.62	1941.81	802.37	802.18	377.64	448.35	139.7	74.58	104.24	179.07
					29.64	24.46	17.78	22.28	9.55	4.77	53.48	47.82	30.55	20.25	821.36	744.41	55.98	50.17	10.22	20.88	29.92	52.35	78.43	324.71	25.42	22.3	183.21	233.36	888.97	981.08	46.75	71.71	0.8	0	176.59	255.01	875.99	786.15	5898.42	1602.36	646.32	835.67	472.6	490.98	145.47	105.09	122.77	402.51
					25.06		18.02		38.93		31.89		14.11		792.08		31.65		24.18		32.3		68.88		22.1		286.41		809.11		44.14		0		258.39		563.04		1134.82		785.27		168.18		74.78		240.05
	c ) Conventionally colonized (CONV) and antibiotic-treated WT animals were infected with K. pneumoniae or treated with PBS for 12 hours, and cytokine levels in BALF were assessed (n = 9 for CONV PBS, n = 9 for ABX PBS, n = 9 for CONV K. pneumoniae n = 9 for ABX K. pneumoniae)
					Balf [pg/ml]
					TNA-a				Il-1ß				IL-5				IL-6				IL-10				CXCL1				CXCL2				CCL2				G-CSF				GM-CSF
					PBS		K.pn.		PBS		K.pn.		PBS		K.pn.		PBS		K.pn.		PBS		K.pn.		PBS		K.pn.		PBS		K.pn.		PBS		K.pn.		PBS		K.pn.		PBS		K.pn.
					WT	ABX	WT	ABX	WT	ABX	WT	ABX	WT	ABX	WT	ABX	WT	ABX	WT	ABX	WT	ABX	WT	ABX	WT	ABX	WT	ABX	WT	ABX	WT	ABX	WT	ABX	WT	ABX	WT	ABX	WT	ABX	WT	ABX	WT	ABX
					2.08	6.035	1287.63	537.367	0.355	0.395	6.435	13.3967	2.55	2.55	2.8	6.02	42.26	0	2948.17	3680.08	1.66	4.61	0	2.215	17.54	13.03	1077.11	963.442	4.145	4.79	1180.38	841.79	0	0	56.49	348.71	1141.75	0	690.495	360.1	2.34	2.34	5.725	4.84667
					2332.22	1.05	1692.51	1891.74	48.545	1.015	162.197	138.557	0	0	6.39	0	0	0	7956.07	10515	2.17	1.39	5.72	3.8	3808.64	0.38	3701.47	3648.13	3853.55	2.195	3094.72	2666.28	0	0	1432.33	1851.21	0	0	876.177	965.25	42.51	2.42	11.4533	9.00333
					0.62	0	1390.27	2093.66	0.245	0.565	44.2933	68.675	0	0	6.63	0	0	0	7644.07	6590.37	3.33	1.91	6.92333	4.61	8.705	0.38	4531.69	3399.52	3.34	1.07	4010.16	3324.95	0	0	1068.7	517.14	0	0	858.887	992.73	2.96	1.84	16.32	18.42
					3.7	0	1695.58	1562.98	0.61	0.845	232.803	154.13	0	0	6.87	4.95	0	0	13780.4	10396.1	6.33	2.88	6.535	3.545	23.705	1.31	3563.53	3815.52	4.885	4.98	3898.74	2584.75	0	0	1579.42	3144.1	0	0	971.343	896.613	3.495	2.465	49.83	32.5133
					1.375	0	1314.82	1525.06	0.545	0.32	59.175	140.643	0	0	0	2.3	0	0	10692.5	11593	0	0.8	0.8	5.65	5.57	0	3147.41	3862.25	5.385	0	2760.68	2817.43	0	0	327.095	1513.89	10.785	0	1024.24	885.323	3.64	2.915	36.015	103.603
					3.075	0	1246.11	1182.59	0.415	0.28	15.66	4.41333	0.9	0	3.24	0	0	0	3259.91	995.117	8.2	8.9	16.2333	3.035	15.315	0	1288.34	325.615	4.505	0	1424.81	298.09	0	0	314.847	14.64	0	0	639.99	410.77	1.925	1.76	6.99667	3.17
					0	0	920.767	1087.33	0.26	0	2.45	8.18333	0	0	0	0	0	0	1244.74	1913.66	0.01	0	6.70667	6.68667	10.59	0	240.77	402.043	0.43	0	400.237	556.13	0	0	44.7867	17.22	0	0	465.09	496.857	2.675	0	2.505	3.195
					0.985	0	1033.52	737.86	0.585	0	5.545	11.0367	0.9	0	0	0	0	0	1789.53	1115.53	2.41	0	2.88	6.67	7.88	0	539.54	303.155	4.58	0	709.43	397.173	0	0	24.885	14.6367	0	0	863.69	357.923	3.64	0	2.505	91.3533
					0	0	0	232.693	0	0	0	3.60333	0	0	0	0	0	0	0	1149.14	0	0	0	2.82	0	0	0	261.058	0	0	0	413.993	0	0	0	68.47	0	0	0	334.073	0	0	0	5.07

## Sheet: Data Supp. Fig 3
	Data for Supplement Figure 3 : Composition of lung immune cell populations in WT- and Ffar2/Ffar3-/- animals do not differ upon K. pneumoniae infection.
	b) Percentage of MDMs, NKT and γδT cells were counted by FACS after staining of lung tissues (n= 19 for WT; n = 18 for Ffar2/Ffar3-/-)
						MDM		NKT		ydTCR
						WT (n=19)	Ffar2/Ffar3-/- (n=18)	WT (n=19)	Ffar2/Ffar3-/- (n=18)	WT (n=19)	Ffar2/Ffar3-/- (n=18)
						1.17	1.11	0.72	0.54	0.28	0.34
						1.14	1.22	1	0.46	0.25	0.3
						1.34	1.2	0.82	0.39	0.26	0.25
						1.38	1.46	0.66	0.66	0.22	0.22
						1.16	1.35	0.62	0.65	0.23	0.24
						1.17	1.11	1.17	1.36	0.23	0.21
						1.14	1.22	1.56	0.89	0.22	0.23
						1.34	1.2	1.19	1.43	0.18	0.26
						1.38	1.46	1.43	0.89	0.17	0.18
						1.16	1.35	0.85	0.94	0.13	0.2
						0.29	0.45	1.17	1.68	0.17	0.22
						0.41	0.52	1.65	2.09	0.27	0.3
						0.48	0.43	1.53	1.53	0.21	0.25
						0.54	0.7	1.07	0.78	0.2	0.22
						0.46	1.18	1.51	0.38	0.21	0.19
						1.13	0.97	0.26	0.44	0.13	0.24
						1.12	1	0.45	0.95	0.17	0.14
						0.59	0.91	0.29	0.59	0.13	0.13
						0.64		0.42		0.16
	b ) Cell numbers of MDMs, NKT and γδT cells were counted by FACS after staining of lung tissues (n= 19 for WT; n = 18 for Ffar2/Ffar3-/-)
						MDM		NKT		ydTCR
						WT (n=19)	Ffar2/Ffar3-/- (n=18)	WT (n=19)	Ffar2/Ffar3-/- (n=18)	WT (n=19)	Ffar2/Ffar3-/- (n=18)
						195731	869033	370196	327668	218524	213697
						422023	707208	232513	229842	92548.9	147335
						379961	552107	277910	249583	73723.7	83194.2
						581083	471528	264602	227032	92636.5	83827.3
						495062	187550	362700	580644	98158.8	71300
						311667	214261	767000	348261	71300	108167
						594720	175000	438748	313095	108167	66365.2
						240000	187775	421320	263359	66365.2	50087
						149850	376185	297500	380775	50087	45500
						167611	357758	911625	954800	45500	125033
						180264	577275	1401840	1017739	132458	146087
						273145	1132556	612000	765000	229392	125000
						151200	403572	433350	505050	84000	142450
						193800	190314	648957	317667	81000	158834
						342005	506287	161616	302718	90252.3	165119
						523469	700785	299793	1275376	80808	335625
						215475	314836	91350	954583	113255	210332
						178246	268147	150733	265517	40950	89379
						443014		372910		57422.2

## Sheet: Data Supp. Fig 5
	Data for Supplement Figure 5 : Leukocyte numbers in Csf2-/-, WT and Ffar2/Ffar3-/- in lung tissues of K. pneumoniae-infected mice
	a-c) Number of AMs , PMNs and IMS) in Csf2-/- mice (NaCl; n = 8; n = 7 for acetate).
						Ams		PMNs		Ims
						NaCl (n=8)	Acetate (n=7)	NaCl (n=8)	Acetate (n=7)	NaCl (n=8)	Acetate (n=7)
						161.29	0	435161	735957	1451613	1740766
						485.502	972.973	591827	3435568	2476062	1772420
						0	162.602	694365	712846	4883978	3918699
						0	1025.64	499096	2533077	6797033	2589744
						250.391	2693.75	2069233	1859455	3755869	6872795
						504.467	0	2463058	1987105	7188650	1657895
						0	0	2085687	1931828	1408724	1208267
						127.388		2792229		1222930
	d-f) AMs , PMNs and IMs in WT and Ffar2/Ffar3-/- mice treated with control antibodies (C) or αLy6G (n = 8 for WT C, n = 7 for Ffar2/Ffar3-/- C, n = 7 for WT Ly6G; n = 8 for Ffar2/Ffar3-/- Ly6G)
				Ams				PMNs				Ims
				WT		Ffar2/Ffar3-/-		WT		Ffar2/Ffar3-/-		WT		Ffar2/Ffar3-/-
				C (n=8)	anti-Ly6G (n=7)	C (n=7)	anti-Ly6G (n=8)	C (n=8)	anti-Ly6G (n=7)	C (n=7)	anti-Ly6G (n=8)	C (n=8)	anti-Ly6G (n=7)	C (n=7)	anti-Ly6G (n=8)
				151801	479761	86521.2	184593	1290000	342000	2920000	124000	1525590	1397379	535896	1921678
				96391.9	92250	125715	203731	1950000	496000	2270000	279000	1089189	7723214	828055	6561260
				103053	95555.6	124326	58205.2	1150000	490000	4490000	515000	4783039	4002032	1923009	3195590
				151801	134582	171460	39564.9	4630000	547000	2620000	677000	1089189	4145562	4132305	539415
				187209	28356.5	94912.2	71704.5	3920000	52000	6720000	199000	4055673	4850822	2245286	1576119
				145594	31710.6	212096	279939	2950000	70137.7	5467452	46400	3464436	4467362	4974009	360546
				106591		377139	124326	6527613	60959.8	3823363	76898	2493523	1387423	1434712	2314227
				138462			124722	2281446			95653	1967354			1651201
	g-i) AMs , PMNs and IMs in WT and Ffar2/Ffar3-/- mice treated with control antibodies (C) or αCCR2 (n = 3 for WT C, n = 3 for Ffar2/Ffar3-/- C, n = 3 for WT αCCR2 ; n = 3 for Ffar2/Ffar3-/- αCCR2)
				Ams				PMNs				Ims
				WT		Ffar2/Ffar3-/-		WT		Ffar2/Ffar3-/-		WT		Ffar2/Ffar3-/-
				C (n=3)	αCCR2 (n=3)	C (n=3)	αCCR2 (n=3)	C (n=3)	αCCR2 (n=3)	C (n=3)	αCCR2 (n=3)	C (n=3)	αCCR2 (n=3)	C (n=3)	αCCR2 (n=3)
				160000	172000	128000	146000	829000	705000	856000	778000	4693929	1253.85	4976674	1222.73
				162000	145000	111000	100000	920000	1270000	833000	759000	4650152	4218.42	6260853	9229.38
				140000	196000	84600	54800	899000	1070000	330000	285000	6238150	4766.09	2208806	7518.5
	j) IMs in the lung of Ccr2-/- mice transplanted intravenously with IM´s of WT or Ffar2/Ffar3-/- animals or treated with PBS, and infected with K. pneumoniae (n = 7 for PBS , n = 6 for WT; n = 6 for Ffar2/Ffar3-/-).
				IMs (Ccr2-/-)
				PBS	WT	Ffar2/Ffar3-/-
				38432.4	112526	156211
				25013.9	112993	144497
				9711.29	177217	199017
				13601.8	187597	183310
				21990	148650	139685
				18483.5	290530	122358
				23884.6
